# Supplementary material for: Laser Patterning of Aligned Carbon Nanotubes Arrays: Morphology, Surface Structure, and Interaction with Terahertz Radiation
Source: Materials (Basel). 2021 Jun 14;14(12):3275. doi: 10.3390/ma14123275 (PMC8231912; doi:10.3390/ma14123275)
Supplement: Supplementary file 1 [file materials-14-03275-s001.zip]

Archive with 1 entries (1 files):
- materials-1225320-supplementary.pdf
